# Supplementary material for: Gold Nanoparticles as a Platform for Delivery of Immunogenic Peptides to THP-1 Derived Macrophages: Insights into Nanotoxicity
Source: Vaccines (Basel). 2025 Jan 24;13(2):119. doi: 10.3390/vaccines13020119 (PMC11860437; doi:10.3390/vaccines13020119)
Supplement: Supplementary file 1 [file vaccines-13-00119-s001.zip]

Archive with 1 entries (1 files):
- vaccines-3399275-supplementary.pdf
